# Supplementary material for: Chemical Fractionations of Lead and Zinc in the Contaminated Soil Amended with the Blended Biochar/Apatite
Source: Molecules. 2022 Nov 19;27(22):8044. doi: 10.3390/molecules27228044 (PMC9698809; doi:10.3390/molecules27228044)
Supplement: Supplementary file 1 [file molecules-27-08044-s001.zip]

Archive with 1 entries (1 files):
- molecules-1981463-supplementary.pdf
